# Supplementary material for: β,β-Dimethylacrylalkannin Restores Colistin Efficacy Against mcr- and TCS-Mediated Resistant Gram-Negative Bacteria via Membrane Disturbance
Source: Antibiotics (Basel). 2025 Dec 19;15(1):3. doi: 10.3390/antibiotics15010003 (PMC12837263; doi:10.3390/antibiotics15010003)
Supplement: Supplementary file 1 [file antibiotics-15-00003-s001.zip]

Archive with 1 entries (1 files):
- antibiotics-4014268-supplementary.pdf
